# Supplementary material for: Evaluation of an acceleration-based assistive strategy to control a back-support exoskeleton for manual material handling
Source: Wearable Technol. 2021 Jan 11;1:e9. doi: 10.1017/wtc.2020.8 (PMC11265403; doi:10.1017/wtc.2020.8)
Supplement: Supplementary file 1 [file wtcsup.zip]

Archive with 3 entries (3 files):
- S2631717620000080sup001.bib
- S2631717620000080sup002.CLS
- S2631717620000080sup003.eps
