# Supplementary material for: Evaluation of an acceleration-based assistive strategy to control a back-support exoskeleton for manual material handling
Source: Wearable Technol. 2021 Jan 11;1:e9. doi: 10.1017/wtc.2020.8 (PMC11265403; doi:10.1017/wtc.2020.8)
Supplement: Supplementary file 1 [file wtcsup.zip › S2631717620000080sup001.bib]

########################################## INTRODUCTION: MSDs, spinal muscles

# Workers' Survey in Europe, MSDs at the back, upper limb and lower limb 
@book{Parent2016_MSDsurveyEurope,
	title={Sixth European Working Conditions Survey: Overview Report},
	author={Parent-Thirion, A. and Biletta, I. and Cabrita, J. and Vargas, O. and Vermeylen, G. and Wilczynska, A. and Wilkens, M.},
	year={2016},
	publisher={Publications Office of the European Union, Luxembourg}
}
#  publisher={Eurofound (European Foundation for the Improvement of Living and Working conditions)}
#  author={Parent-Thirion, Agn{\`e}s and Biletta, Isabella and Cabrita, Jorge and Vargas, Oscar and Vermeylen, Greet and Wilczynska, Aleksandra and Wilkens, Mathijn},

# MSD incidence and consequences, low back pain incidence and consequences
@article{Woolf2003_MSDincidenceAndImpact,
	title={Burden of major musculoskeletal conditions},
	author={Woolf, A. D. and Pfleger, B.},
	journal={Bulletin of the World Health Organization},
	volume={81},
	pages={646--656},
	year={2003},
	publisher={SciELO Public Health}
}
#	author={Woolf, Anthony D and Pfleger, Bruce},

# The global burden of low back pain: estimates from the Global Burden of Disease 2010 study
@article{Hoy2014_MSDsBackImpact,
	title={The global burden of low back pain: estimates from the Global Burden of Disease 2010 study},
	author={Hoy, D.},
	journal={Annals of the Rheumatic Diseases},
	volume={73},
	pages={968--974},
	year={2014},
}

# The impact of back pain on sickness absence in Europe
@article{Bevan2012_MSDimpactEurope,
	title={The impact of back pain on sickness absence in Europe},
	author={Bevan, S.},
	journal={The Work Foundation, Lancaster},
	year={2012}
}
#   author={Bevan, Stephen},


[2]
# Manual handling task activities
@article{Zuranda2012_ManualHandling,
  title={Classifying the risk of work related low back disorders due to manual material handling tasks},
  author={Zurada, J.,},
  journal={Expert Systems with Applications},
  volume={39},
  number={12},
  pages={11125--11134},
  year={2012},
  publisher={Elsevier}
}
#   author={Zurada, Jozef},

[3]
@article{Kumar2001_JointOverloading,
  title={Theories of musculoskeletal injury causation},
   author={Kumar, S.},
  journal={Ergonomics},
  volume={44},
  number={1},
  pages={17--47},
  year={2001},
  publisher={Taylor \& Francis}
}
# author={Kumar, Shrawan},

[1]
@article{Punnett2004_MSDworld,
  title={Work-related musculoskeletal disorders: the epidemiologic evidence and the debate},
  author={Punnett, L. and Wegman, D. H.},
  journal={Journal of electromyography and kinesiology},
  volume={14},
  number={1},
  pages={13--23},
  year={2004},
  publisher={Elsevier}
}
#  author={Punnett, Laura and Wegman, David H.},

[4]
@article{Davies2002_ManualHandlingInjuries,
  title={Manual handling injuries and long term disability},
   author={Davies, J. C. and Kemp, G. J. and Frostick, S. P. and Dickinson, C. E. and McElwaine, J.},
  journal={Safety science},
  volume={41},
  number={7},
  pages={611--625},
  year={2003},
  publisher={Elsevier}
}
#  author={Davies, JC and Kemp, Graham J. and Frostick, SP and Dickinson, Claire E. and McElwaine, J},

[5]
# The effect of lifting during work on low back pain: a health impact assessment based on a meta-analysis
# Reference for LUMBAR COMPRESSION as a cause of low back pain during LIFTING
# Higher incidence of back injuries is significantly associated with the intensity (i.e. the weight of the load lifted) and the frequency of lifting
@article{Coenen2004_LumbarCompression,
  title={The effect of lifting during work on low back pain: a health impact assessment based on a meta-analysis},
  author={Coenen, P. and Gouttebarge, V. and Van Der Burght, A. S. A. M. and van Die{\"e}n, J. H. and Frings-Dresen, M. H. W. and van der Beek, A. J. and Burdorf, A.},
  journal={Occup Environ Med},
  pages={oemed--2014},
  year={2014},
  publisher={BMJ Publishing Group Ltd}
}
#  author={Coenen, Pieter and Gouttebarge, Vincent and Van Der Burght, Aafje S. A. M. and van Die{\"e}n, Jaap H. and Frings-Dresen, Monique H. W. and van der Beek, Allard J. and Burdorf, Alex},


# PASSIVE MOMENTS
@article{Dolan1994_PassiveMoments,
  title={Passive tissues help the back muscles to generate extensor moments during lifting},
  author={Dolan, P. and Mannion, A. F. and Adams, M. A.},
  journal={Journal of Biomechanics},
  volume={27},
  number={8},
  pages={1077--1085},
  year={1994},
  publisher={Elsevier}
}


[6]
# Modeling the human lumbar spine for assessing spinal loads, stability, and risk of injury
# Reference article for SPINAL LOAD and SPINAL MUSCLES ACTIVITY correlation 
@article{Reeves2003_SpinalMuscles,
  title={Modeling the human lumbar spine for assessing spinal loads, stability, and risk of injury},
   author={Reeves, N. P. and Cholewicki, J.},
  journal={Critical Review in Biomedical Engineering},
  volume={31},
  number={1\&2},
  year={2003},
  publisher={Begel House Inc.}
}
#  author={Reeves, N. Peter and Cholewicki, Jacek},


# Exoskeleton review
@article{Toxiri2019_ReviewExoskeletons,
	title={Back-Support Exoskeletons for Occupational Use: An Overview of Technological Advances and Trends},
	author={Toxiri, S. and N{\"a}f, M. B. and Lazzaroni, M. and Fern{\'a}ndez, J. and Sposito, M. and Poliero, T. and Monica, L. and Anastasi, S. and Caldwell, D. G. and Ortiz, J.},
	journal={IISE Transactions on Occupational Ergonomics and Human Factors},
	pages={1--13},
	year={2019},
	publisher={Taylor \& Francis}
}
# 	author={Toxiri, Stefano and N{\"a}f, Matthias B and Lazzaroni, Maria and Fern{\'a}ndez, Jorge and Sposito, Matteo and Poliero, Tommaso and Monica, Luigi and Anastasi, Sara and Caldwell, Darwin G and Ortiz, Jes{\'u}s},


[7]
# Exoskeletons for industrial application and their potential effects on physical work load.pdf
# review of active and passive exo
@article{DeLooze2016_ReviewExoskeletons,
  title={Exoskeletons for industrial application and their potential effects on physical work load},
  author={de Looze, M. P. and Bosch, T. and Krause, F. and Stadler, K. S. and O'Sullivan, L. W.},
  journal={Ergonomics},
  volume={59},
  number={5},
  pages={671--681},
  year={2016},
  publisher={Taylor \& Francis}
}
# author={de Looze, Michiel P. and Bosch, Tim and Krause, Frank and Stadler, Konrad S. and O’Sullivan, Leonard W.},

##INTRODUCTION: MSDs, spinal muscles ########################################## 


########################################## INTRODUCTION: STATE OF THE ART

[8]
# Muscle Suit exoskeleton: manually triggered assistance
# average back muscles activation was reduced about 40\%.
@inproceedings{Muramatsu2013_MuscleSuit,
  title={Improvement and quantitative performance estimation of the back support muscle suit},
  author={Muramatsu, Y. and Umehara, H. and Kobayashi, H.},
  booktitle={Engineering in Medicine and Biology Society (EMBC), 2013 35th Annual International Conference of the IEEE},
  pages={2844--2849},
  year={2013},
  organization={IEEE}
}
#   author={Muramatsu, Yuichi and Umehara, Hideyuki and Kobayashi, Hideo},


[9]
# Controllers using neural signal and controllers using intrinsic signals
@article{Koller2018_controlInputs,
  title={Biomechanics and energetics of walking in powered ankle exoskeletons using myoelectric control versus mechanically intrinsic control},
  author={Koller, J. R. and Remy, C. D. and Ferris, D. P.},
  journal={Journal of neuroengineering and rehabilitation},
  volume={15},
  number={1},
  pages={42},
  year={2018},
  publisher={BioMed Central}
}
# author={Koller, Jeffrey R. and Remy, C. David and Ferris, Daniel P.}, 

[13]
# HAL exoskeleton: EMG control
@inproceedings{Hara2010_HAL,
  title={Development of HAL for lumbar support},
  author={Hara, H. and Sankai, Y.},
  booktitle={SCIS \& ISIS SCIS \& ISIS 2010},
  pages={416--421},
  year={2010},
  organization={Japan Society for Fuzzy Theory and Intelligent Informatics}
}
#  author={Hara, Hiromasa and Sankai, Yoshiyuki}, 

[10]
# German Bionic CRAY X, https://www.germanbionic.com/product/
@misc{internetSite_CRAYx,
  title = {{German Bionic CRAY X}},
  howpublished = {\url{https://www.germanbionic.com/product/}},
}

[11]
# Hyundai Waist Exoskeleton
# The muscle activity of Erector Spinae decreased by 23.5\% for semi-squat and 10.5\% for stoop. The muscle activity of Gluteus Maximus reduced by 18.6\% for semi-squat and 15.8\% for stoop. Further, the muscle activity of Biceps Femoris reduced by 30\% for semi-squat and 10.1\% for stoop. However, muscle activities of Rectus Abdomins and Rectus Femoris did not show a notable difference between the cases with or without the robot. -  reduced by 10\% to 30\%
  
@article{Ko2018_HWEX,
  title={Waist-assistive exoskeleton powered by a singular actuation mechanism for prevention of back-injury},
  author={Ko, H. K. and Lee, S. W. and Koo, D. and Lee, I. and Hyun, D. J.},
  journal={Robotics and Autonomous Systems},
  year={2018},
  publisher={Elsevier}
}
#   author={Ko, Hun Keon and Lee, Seok Won and Koo, Dong Han and Lee, Inju and Hyun, Dong Jin},

[12]
# APO exoskeleton
# All muscles showed significant reductions of the iEMG median value during AM with respect to TM −30\% for LES, −34.1\% for TES, and −30.4\% for ESI 
@article{Chen2018_APO,
  title={A Real-Time Lift Detection Strategy for a Hip Exoskeleton},
  author={Chen, B. and Grazi, L. and Lanotte, F. and Vitiello, N. and Crea, S.},
  journal={Frontiers in neurorobotics},
  volume={12},
  pages={17},
  year={2018},
  publisher={Frontiers}
}
# author={Chen, Baojun and Grazi, Lorenzo and Lanotte, Francesco and Vitiello, Nicola and Crea, Simona},

[14]
# RoboMate
# With respect to the no exo condition, significant percentage reductions (p < 0.05) in the peaks ranging from 28\% to 35\% were observed. 
@article{Toxiri2018_RoboMate,
  title={Rationale, Implementation and Evaluation of Assistive Strategies for an Active Back-Support Exoskeleton},
  author={Toxiri, S. and Koopman, A. S. and Lazzaroni, M. and Ortiz, J. and Power, V. and de Looze, M. P. and O'Sullivan, L. W. and Caldwell, D. G.},
  journal={Frontiers in Robotics and AI},
  volume={5},
  pages={53},
  year={2018},
  publisher={Frontiers}
}
#   author={Toxiri, Stefano and Koopman, Axel S. and Lazzaroni, Maria and Ortiz, Jes{\'u}s and Power, Valerie and de Looze, Michiel P. and O'Sullivan, Leonard and Caldwell, Darwin G.},

[15]
# Axel new article WeRob
@article{Koopman2018_MomentMisalignment,
  title={Effects of an inclination-controlled active spinal exoskeleton on spinal compression forces},
  author={Koopman, A. S. and Toxiri, S. and de Looze, M. P. and Kingma, I. and van Die{\"e}n, J. H.},
  journal={International Symposium on Wearable Robotics},
  pages={505--509},
  year={2018},
  organization={Springer}
}
# author={Koopman, Axel S. and Toxiri, Stefano and de Looze, Michiel P. and Kingma, Idsart and van Die{\"e}n, Jaap H.},

# Assessment of an On-board Classifier for Activity Recognition on an Active Back-Support Exoskeleton
# high level control
@inproceedings{Poliero2019_HighLevelControl,
title={Assessment of an On-board Classifier for Activity Recognition on an Active Back-Support Exoskeleton},
author={Poliero, T. and Toxiri, S. and Anastasi, S. and Monica, L. and D. G. Caldwell and Ortiz, J.},
booktitle={2019 IEEE 16th International Conference on Rehabilitation Robotics (ICORR)},
pages={559--564},
year={2019},
organization={IEEE}
}
#	author={Poliero, Tommaso and Toxiri, Stefano and Anastasi, Sara and Monica, Luigi and Ortiz, Darwin G Caldwelll Jes{\'u}s},

# Control strategies for active lower extremity prosthetics and orthotics: a review
# 3 level control
@article{Tucker2015_ThreeLevelControl,
	title={Control strategies for active lower extremity prosthetics and orthotics: a review},
	author={Tucker, M. R. and Olivier, J. and Pagel, A. and Bleuler, H. and Bouri, M. and Lambercy, O. and del R Mill{\'a}n, J. and Riener, R. and Vallery, H. and Gassert, R.},
	journal={Journal of neuroengineering and rehabilitation},
	volume={12},
	number={1},
	pages={1},
	year={2015},
	publisher={BioMed Central}
}
#	author={Tucker, Michael R and Olivier, Jeremy and Pagel, Anna and Bleuler, Hannes and Bouri, Mohamed and Lambercy, Olivier and del R Mill{\'a}n, Jos{\'e} and Riener, Robert and Vallery, Heike and Gassert, Roger},

######################### MSDs risk factors: extensor moment, trunk velocity and angle, lumbar compression

[17]
# A comparison of peak vs cumulative physical work exposure risk factors for the reporting of low back pain in the automotive industry
# Risks related to INTEGRATED MOMENTS
@article{Norman1998_IntegratedMomentsRisks,
  title={A comparison of peak vs cumulative physical work exposure risk factors for the reporting of low back pain in the automotive industry},
  author={Norman, R W K and Wells, R P and Neumann, P W and Frank, J W and Shannon, H. S. and Kerr, M S},
  journal={Clinical biomechanics},
  volume={13},
  number={8},
  pages={561--573},
  year={1998},
  publisher={Elsevier}
}
# author={Norman, Robert W. K. and Wells, Richard P. and Neumann, Patrick W. and Frank, John W. and Shannon, Harry S. and Kerr, Michael S.},

[16]
# PEAK SPINAL FORCES as a risks of developing injuries
# Biomechanical risk factors for occupationally related low back disorders
# A combination of five trunk motion and workplace factors have been identified that predicted the risk of developing low back disorders during lifting activities. These factors are: lifting frequency, load moment, trunk lateral velocity, trunk twisting velocity, and the trunk sagittal angle. Increases in the magnitude of these factors significantly increased the risk of LBD.
MOTION: This analysis shown that motion and in particular velocity is important in defining risk of occupational low back disorders. Table 5 indicates that the trunk velocity characteristics within each of the cardinal planes are often more predictive of low back disorders that position, range of motion or acceleration. 
MOMENT: The moment defines the nature of the external load applied to the musculoskeletal system. Both the individual regressions (table 5) as well as the multivariate risk model indicate that peak moment plays a major role in defining low back disorder risk. Our risk model identifies high risk moments at 60 Nm. 
The moment about the spine determines spine compression. 
@article{Marras1995_BiomechanicalFactorsMSD,
  title={Biomechanical risk factors for occupationally related low back disorders},
  author={Marras, W S and Lavender, S A and Leurgans, S E and Fathallah, F A and Ferguson, S A and Gary Allread, W. and Rajulu, S L},
  journal={Ergonomics},
  volume={38},
  number={2},
  pages={377--410},
  year={1995},
  publisher={Taylor \& Francis}
}
# author={Marras, William S. and Lavender, Steven A. and Leurgans, Sue E. and Fathallah, Fadi A. and Ferguson, Sue A. and Gary Allread, W. and Rajulu, Sudhakar L.},

[18]
To determine the influence of LIFTING SPEED and lifting type ON PEAK and CUMULATIVE BACK COMPRESSIVE FORCE (BCF) and shoulder moment (SM) loads during symmetric lifting. Another aim of the study was to compare static and dynamic lifting models.
RESULTS:
- Using BACK COMPRESSIVE FORCE as the parameter of interest and examining risk using PEAK VALUE, it is clear that the slow lifting speed is preferable to the fast lifting speed because the peak back compressive force value is approximately 18% lower on average than the fast speed. 
It has been reported that back compressive force at a slow lifting speed was different from faster lifting speeds [24] and also that the L5/S1 moment increased as the lifting speed increased [25]. 
The L5/ S1 moment is proportional to the back compressive force, and so the results of this study confirm the results of other studies. It has also been suggested that excessive speed of lifting should be avoided [13]. Based on peak back compressive force alone, this is a proper suggestion. However, the mean difference between peak values at fast and slow speeds for the shoulder moment values in this study is minimal (less than 4% difference).
- The CUMULATIVE loading values are much greater at the slow lifting speed than the fast speed due to the longer lifting duration. The values for back compressive force and shoulder moment are near or exceed 60% mean difference between fast and slow speeds. If this were the only way to measure risk, it would appear that the risk for a slow lift would be twice than that of a fast lift.
CONCLUSIONS:
The optimum lifting speed may be a medium speed; peak values are lower than a fast lifting speed and cumulative loading values are lower than a slow lifting speed. 
This medium lifting speed could be thought of as a “natural” lifting speed. 
Another option is to ALTER THE SPEED OF LIFT DURING THE LIFT CYCLE. Because back compressive force peaks toward the beginning of a lift, it is likely beneficial to start slowly and avoid jerky movements when beginning a lift. As the lift progresses, the speed of lift could then be increased to reduce the total lift duration.
@article{Greenland2013_SpeedAndMoment,
  title={The effect of lifting speed on cumulative and peak biomechanical loading for symmetric lifting tasks},
  author={Greenland, K O and Merryweather, A S and Bloswick, D S},
  journal={Safety and health at work},
  volume={4},
  number={2},
  pages={105--110},
  year={2013},
  publisher={Elsevier}
}
# author={Greenland, Kasey O. and Merryweather, Andrew S. and Bloswick, Donald S.},

[19]
Relative spinal compression increment with the lifting speed were found to be statistically significant.
@article{Granata1995_SpinalCompression,
  title={An {EMG}-assisted model of trunk loading during free-dynamic lifting},
  author={Granata, K P and Marras, W S },
  journal={Journal of biomechanics},
  volume={28},
  number={11},
  pages={1309--1317},
  year={1995},
  publisher={Elsevier}
}
# author={Granata, Kevin P. and Marras, William S.},

[20]
# Influence of dynamic factors on the lumbar spine moment in lifting
# RESULTS: The PEAK FLEXION-EXTENSION MOMENT at the L5S1 level INCREASED LINEARLY WITH INCREASING LIFTING SPEED (figure 1). The increase was STATISTICALLY SIGNIFICANT (p< 0-01) for back lifts and leg lifts only, however, while a trend was found for the free-style lift (p<0.5).
Under the circumstances studied, and at low and normal lifting speed, significant differences were observed in the L5S1 moment depending on the LIFTING TECHNIQUE used. When lifting fast, however, no significant differences in moment were observed between the lifting techniques.
# DISCUSSION: The results clearly indicated that the speed of lifting should be included in a complete analysis of a lifting task. The present study supports the observations made by Garg, et al.(1982), Kumar and Davis (1983), Leskinen et al.(1983a; b, 1985), Troup et al.(1983), Freivalds et al.(1984) and Hall (1985) that DYNAMIC FACTORS DO INFLUENCE THE LOAD ON THE SPINE WHEN LIFTING. Our study showed that the LIFTING SPEED WAS CRUCIAL TO THE MOMENT MAGNITUDE, and that the influence of dynamic factors was different with different lifting techniques.
@article{Bush1988_DynFactorsInfluence,
  title={Influence of dynamic factors on the lumbar spine moment in lifting},
  author={Bush-Joseph, C. and Schipplein, O. and Andersson, G B J  and Andriacchi, T P },
  journal={Ergonomics},
  volume={31},
  number={2},
  pages={211--216},
  year={1988},
  publisher={Taylor \& Francis}
}
# author={Bush-Joseph, C. and Schipplein, O. and Andersson, G.B.J. and Andriacchi, T.P.},

[21]
BACK COMPRESSIVE FORCE PEAK is LOWER for SLOWER SPEEDS of lifting. In particular, between lowering and lifting phase, the lowering phase has greater value of peak back compressive force.
Loads were computed used EMG-assisted biomechanical model + one force plate. 
@article{Davis1998_LoweringLifting,
  title={Evaluation of spinal loading during lowering and lifting},
  author={Davis, K G  and Marras, W S and Waters, T R},
  journal={Clinical Biomechanics},
  volume={13},
  number={3},
  pages={141--152},
  year={1998},
  publisher={Elsevier}
}
#   author={Davis, Kermit G. and Marras, William S. and Waters, Thomas R.},

# Changes in lumbar lordosis modify the role of the extensor muscles
@article{McGill2000_SpineFlexion,
  title={Changes in lumbar lordosis modify the role of the extensor muscles},
  author={McGill, Stuart M. and Hughson, R L and Parks, K.},
  journal={Clinical Biomechanics},
  volume={15},
  number={10},
  pages={777--780},
  year={2000},
  publisher={Elsevier}
}
#   author={McGill, Stuart M and Hughson, Richard L and Parks, Kellie},


@article{Andersson1976_DiscCompressionLifting,
  title={Quantitative studies of back loads in lifting},
  author={Andersson, G B J and {\"O}rtengren, R. and Nachemson, A.},
  journal={Spine},
  volume={1},
  number={3},
  pages={178--185},
  year={1976},
  publisher={LWW}
}

# The relationship between EMG activity and extensor moment generation in the erector spinae muscles during bending and lifting activities	
@article{Dolan1993_MomentLinearlyRelatedWithEMG,
  title={The relationship between {EMG} activity and extensor moment generation in the erector spinae muscles during bending and lifting activities},
  author={Dolan, P. and Adams, M A },
  journal={Journal of biomechanics},
  volume={26},
  number={4-5},
  pages={513--522},
  year={1993},
  publisher={Elsevier}
}


# author={Toxiri, Stefano and Ortiz, Jes{\'u}s and Masood, Jawad and Fern{\'a}ndez, Jorge and Mateos, Luis A. and Caldwell, Darwin G.},

# A wearable device for reducing spinal loads during lifting tasks: Biomechanics and design concepts
@inproceedings{Toxiri2015_RoboMateDesign,
  title={A wearable device for reducing spinal loads during lifting tasks: Biomechanics and design concepts},
  author={Toxiri, S. and Ortiz, J. and Masood, J. and Fern{\'a}ndez, J. and Mateos, Luis A. and Caldwell, Darwin G.},
  booktitle={2015 IEEE International Conference on Robotics and Biomimetics (ROBIO)},
  pages={2295--2300},
  year={2015},
  organization={IEEE}
}
#   author={Toxiri, Stefano and Ortiz, Jes{\'u}s and Masood, Jawad and Fern{\'a}ndez, Jorge and Mateos, Luis A and Caldwell, Darwin G},


# ICORR article: acceleration-based control strategy
@inproceedings{Lazzaroni2019_AccelerationControlICORR,
  title={Acceleration-based Assistive Strategy to Control a Back-support Exoskeleton for Load Handling: Preliminary Evaluation},
  author={Lazzaroni, M. and Toxiri, S. and Caldwell, Darwin G. and Anastasi, S. and Monica, L. and De Momi, E. and Ortiz, J.},
  booktitle={2019 IEEE 16th International Conference on Rehabilitation Robotics (ICORR)},
  year={2019}
}
# author={Lazzaroni, Maria and Toxiri, Stefano and Caldwell, Darwin G. and Anastasi, Sara and Monica, Luigi and De Momi, Elena and Ortiz, Jes{\'u}s},

# Revised NIOSH equation for the design and evaluation of manual lifting tasks
@article{Waters1993_NIOSHGuidelines,
  title={Revised {NIOSH} equation for the design and evaluation of manual lifting tasks},
  author={Waters, Thomas R. and Putz-Anderson, V. and Garg, A. and Fine, Lawrence J.},
  journal={Ergonomics},
  volume={36},
  number={7},
  pages={749--776},
  year={1993},
  publisher={Taylor \& Francis}
}
#   author={Waters, Thomas R and Putz-Anderson, Vern and Garg, Arun and Fine, Lawrence J},


@article{Brinckmann1989_compressionForce,
  title={Prediction of the compressive strength of human lumbar vertebrae},
  author={Brinckmann, P. and Biggemann, M. and Hilweg, D.},
  journal={Clinical Biomechanics},
  volume={4},
  pages={iii--27},
  year={1989},
  publisher={Elsevier}
}
#   author={Brinckmann, Paul and Biggemann, M and Hilweg, D},

## MSDs risk factors ########################################## 


########################################## FUTURE WORK

@inproceedings{Lazzaroni2018_EvaluationStandards,
  title={Towards standards for the evaluation of active back-support exoskeletons to assist lifting task},
  author={Lazzaroni, M. and Toxiri, S. and Ortiz, J. and De Momi, E. and Caldwell, Darwin G.},
  booktitle={Sixth international Congress of Bioengineering},
  year={2018}
}
# author={Lazzaroni, Maria and Toxiri, Stefano and Ortiz, Jes{\'u}s and De Momi, Elena and Caldwell, Darwin G.},


# instability caused by positive feedback
@inproceedings{Norris2007_PositiveFeedback,
  title={Positive feedback in powered exoskeletons: Improved metabolic efficiency at the cost of reduced stability?},
  author={Norris, James A. and Marsh, Anthony P. and Granata, Kevin P. and Ross, Shane D.},
  booktitle={ASME 2007 International Design Engineering Technical Conferences and Computers and Information in Engineering Conference},
  pages={1619--1626},
  year={2007},
  organization={American Society of Mechanical Engineers}
}
# author={Norris, James A and Marsh, Anthony P and Granata, Kevin P and Ross, Shane D},

# instability due to acceleration
@article{Calanca2017_AccelerationControl,
  title={Impedance control of series elastic actuators: Passivity and acceleration-based control},
  author={Calanca, A, and Muradore, R. and Fiorini, P.},
  journal={Mechatronics},
  volume={47},
  pages={37--48},
  year={2017},
  publisher={Elsevier}
}
 #   author={Calanca, Andrea and Muradore, Riccardo and Fiorini, Paolo},


# forcemyography sensors suggested by Bai
@article{Islam2019_ForcemyographySensors,
  title={Payload estimation using forcemyography sensors for control of upper-body exoskeleton in load carrying assistance},
  author={Islam, M. R. U. and Bai, S.},
  journal={Modeling, Identification and Control},
  volume={40},
  pages={189--198},
  year={2019}
}
#   author={Islam, Muhammad RU and Bai, Shaoping},


# trunk twisting increase the risk of developing low back pain
@article{Shan2013_TrunkTwistingLowBackPain,
  title={Low back pain development response to sustained trunk axial twisting},
  author={Shan, X. and Ning, X. and Chen, Z. and Ding, M. and Shi, W. and Yang, S.},
  journal={European Spine Journal},
  volume={22},
  number={9},
  pages={1972--1978},
  year={2013},
  publisher={Springer}
}
#   author={Shan, Xinhai and Ning, Xiaopeng and Chen, Zhentao and Ding, Meng and Shi, Weifei and Yang, Shulong},

## FUTURE WORK ########################################## 


########################################## EMG

# Electromechanical delay: An experimental artifact
# The ELECTROMECHANICAL DELAY (or motor time or motor execution time) is the TIME DELAY BETWEEN THE ONSET OF MUSCLE ACTIVATION AND THE ONSET OF FORCE OR MOTION.
@article{Corcos1992_ElectromechanicalDelay,
  title={Electromechanical delay: An experimental artifact},
  author={Corcos, Daniel M. and Gottlieb, Gerald L. and Latash, Mark L. and Almeida, Gil L. and Agarwal, Gyan C.},
  journal={Journal of Electromyography and Kinesiology},
  volume={2},
  number={2},
  pages={59--68},
  year={1992},
  publisher={Elsevier}
}
# author={Corcos, Daniel M. and Gottlieb, Gerald L. and Latash, Mark L. and Almeida, Gil L. and Agarwal, Gyan C.},


# Electromyographic Activity of the Abdominal and Low Back Musculature During the Generation of Isometric and Dynamic Axial Trunk Torque: Implications for Lumbar Mechanics
@article{McGill1991_MVCtechniquesTrunk,
  title={Electromyographic activity of the abdominal and low back musculature during the generation of isometric and dynamic axial trunk torque: implications for lumbar mechanics},
  author={McGill, Stuart M.},
  journal={Journal of Orthopaedic Research},
  volume={9},
  number={1},
  pages={91--103},
  year={1991},
  publisher={Wiley Online Library}
}
# author={McGill, Stuart M.},
 
 
# Mechanically corrected EMG for the continuous estimation of erector spinae muscle loading during repetitive lifting
# Article about the best EMG signals processing for lumbar muscles: CUT-OFF FREQUENCY, NON-LINEAR NORMALISATION, MECHANICAL CORRECTION. 
@article{Potvin1996_EMGAnalysis,
  title={Mechanically corrected {EMG} for the continuous estimation of erector spinae muscle loading during repetitive lifting},
  author={Potvin, Jim R. and Norman, Robert W. and McGill, Stuart M.},
  journal={European journal of applied physiology and occupational physiology},
  volume={74},
  number={1-2},
  pages={119--132},
  year={1996},
  publisher={Springer}
}

# MVC techniques to normalize trunk muscle EMG in healthy women
@article{Vera2010_MVCtechniquesTrunk,
  title={{MVC} techniques to normalize trunk muscle {EMG} in healthy women},
  author={Vera-Garcia, Francisco J. and Moreside, Janice M. and McGill, Stuart M.},
  journal={Journal of Electromyography and Kinesiology},
  volume={20},
  number={1},
  pages={10--16},
  year={2010},
  publisher={Elsevier}
}
# author={Vera-Garcia, Francisco J. and Moreside, Janice M. and McGill, Stuart M.},


# Normalization of EMG signals: to normalize or not to normalize and what to normalize to?
@incollection{Halaki2012_EMGNormalization,
  title={Normalization of {EMG} signals: to normalize or not to normalize and what to normalize to?},
  author={Halaki, M. and Ginn, K.},
  booktitle={Computational intelligence in electromyography analysis-a perspective on current applications and future challenges},
  year={2012},
  publisher={IntechOpen}
}
# author={Halaki, Mark and Ginn, Karen},


# Standards for surface electromyography: the European project Surface EMG for non-invasive assessment of muscles (SENIAM)
@article{Stegeman2007_ReferenceSENIAM,
  title={Standards for surface electromyography: The European project Surface EMG for non-invasive assessment of muscles ({SENIAM})},
  author={Stegeman, D. and Hermens, H.},
  journal={Enschede: Roessingh Research and Development},
  pages={108--12},
  year={2007}
}

# Elimination of electrocardiogram contamination from electromyogram signals: An evaluation of currently used removal techniques
@article{Drake2006_ECGelimination,
	title={Elimination of electrocardiogram contamination from electromyogram signals: An evaluation of currently used removal techniques},
	author={Drake, Janessa D M. and Callaghan, Jack P.},
	journal={Journal of electromyography and kinesiology},
	volume={16},
	number={2},
	pages={175--187},
	year={2006},
	publisher={Elsevier}
}
#  author={Drake, Janessa DM and Callaghan, Jack P},

### EMG DISCUSSION
@article{Potvin1993_QuantifySpinaeMuscleFatigue,
  title={Quantification of erector spinae muscle fatigue during prolonged, dynamic lifting tasks},
  author={Potvin, Jim R. and Norman, Robert W.},
  journal={European journal of applied physiology and occupational physiology},
  volume={67},
  number={6},
  pages={554--562},
  year={1993},
  publisher={Springer}
}

@article{Solomonow2003_DamagePassiveTissue,
  title={Muscular dysfunction elicited by creep of lumbar viscoelastic tissue},
  author={Solomonow, M and Baratta, R V and Zhou, B H and Burger, E and Zieske, A and Gedalia, A},
  journal={Journal of Electromyography and Kinesiology},
  volume={13},
  number={4},
  pages={381--396},
  year={2003},
  publisher={Elsevier}
}

## EMG ########################################## 


########################################## INVERSE DYNAMICS COMPUTATION AND VU MODEL

# Position and orientation in space of bones during movement: anatomical frame definition and determination
# Definition of landmark and markers position sed in the VU model
@article{Cappozzo1995_LowerBodyLandmarks,
  title={Position and orientation in space of bones during movement: anatomical frame definition and determination},
  author={Cappozzo, A. and Catani, F. and Della Croce, U. and Leardini, A.},
  journal={Clinical biomechanics},
  volume={10},
  number={4},
  pages={171--178},
  year={1995},
  publisher={Elsevier}
}
#  author={Cappozzo, Aurelio and Catani, Fabio and Della Croce, Ugo and Leardini, Alberto},


# reference for the dynamic bottom-up 3-D linked segment model used to calculate the net moment (ML5S1) and reaction force (FL5S1) at the L5S1 intervertebral disc.
@article{Kingma1996_VUModelID,
  title={Validation of a full body 3-{D} dynamic linked segment model},
  author={Kingma, I. and de Looze, Michiel P. and Toussaint, Huub M. and Klijnsma, Hans G. and Bruijnen, Tom B.M.},
  journal={Human Movement Science},
  volume={15},
  number={6},
  pages={833--860},
  year={1996},
  publisher={Elsevier}
}
#  author={Kingma, Idsart and de Looze, Michiel P and Toussaint, Huub M and Klijnsma, Hans G and Bruijnen, Tom BM},


@article{VanDieen2005_VUModelMuscles,
  title={Effects of antagonistic co-contraction on differences between electromyography based and optimization based estimates of spinal forces},
  author={Van Die{\"e}n, Jaap H. and Kingma, I.},
  journal={Ergonomics},
  volume={48},
  number={4},
  pages={411--426},
  year={2005},
  publisher={Taylor \& Francis}
}
#  author={Van Die{\"e}n, Jaap H. and Kingma, Idsart},


@article{Hof1992_MomentCalculation,
  title={An explicit expression for the moment in multibody systems},
  author={Hof, At L.},
  journal={Journal of biomechanics},
  volume={25},
  number={10},
  pages={1209--1211},
  year={1992},
  publisher={Elsevier}
}
# author={Hof, At L.},

## INVERSE DYNAMICS COMPUTATION AND VU MODEL ########################################## 


# HAL EVALUATION

@article{Miura2018_HALevaluation,
  title={The hybrid assistive limb ({HAL}) for Care Support successfully reduced lumbar load in repetitive lifting movements},
  author={Miura, K. and Kadone, H. and Koda, M. and Abe, T. and Kumagai, H. and Nagashima, K. and Mataki, K. and Fujii, K. and Noguchi, H. and Funayama, T. and others},
  journal={Journal of Clinical Neuroscience},
  volume={53},
  pages={276--279},
  year={2018},
  publisher={Elsevier}
}
 # author={Miura, Kousei and Kadone, Hideki and Koda, Masao and Abe, Tetsuya and Kumagai, Hiroshi and Nagashima, Katsuya and Mataki, Kentaro and Fujii, Kengo and Noguchi, Hiroshi and Funayama, Toru and others},

# LAEVO
# The effect of a passive trunk exoskeleton on functional performance in healthy individuals
@article{Baltrusch2018_PladEffect,
	title={The effect of a passive trunk exoskeleton on functional performance in healthy individuals},
	author={Baltrusch, S J and van Die{\"e}n, Jaap H. and van Bennekom, C A M and Houdijk, H.},
	journal={Applied ergonomics},
	volume={72},
	pages={94--106},
	year={2018},
	publisher={Elsevier}
}

# SPEXOR
# Passive Back Support Exoskeleton Improves Range of Motion Using Flexible Beams
# Largest trunk flexion occurred in the No Exo condition and decreased with 16◦ and 41◦ for the Flex Slider and Rigid condition, respectively. In all cases, human peak angles while wearing the Exo decreased with respect to the No Exo condition.
@article{Naf2018_SpexorEffect,
	title={Passive back support exoskeleton improves range of motion using flexible beams},
	author={N{\"a}f, Matthias B. and Koopman, Axel S. and Baltrusch, S. and Rodriguez-Guerrero, C. and Vanderborght, B. and Lefeber, D.},
	journal={Frontiers in Robotics and AI},
	volume={5},
	pages={72},
	year={2018},
	publisher={Frontiers}
}
#	author={N{\"a}f, Matthias B and Koopman, Axel S and Baltrusch, Saskia and Rodriguez-Guerrero, Carlos and Vanderborght, Bram and Lefeber, Dirk},


# not used
@article{Lotz2009_PLAD,
  title={The effect of an on-body personal lift assist device ({PLAD}) on fatigue during a repetitive lifting task},
  author={Lotz, Christy A. and Agnew, Michael J. and Godwin, Alison A. and Stevenson, Joan M.},
  journal={Journal of Electromyography and Kinesiology},
  volume={19},
  number={2},
  pages={331--340},
  year={2009},
  publisher={Elsevier}
}
 # no lifting iS ASYMMETRIC 
@article{Abdoli2008_PLADevaluation,
  title={The effect of on-body lift assistive device on the lumbar 3{D} dynamic moments and {EMG} during asymmetric freestyle lifting},
  author={Abdoli-e, M. and Stevenson, Joan M.},
  journal={Clinical Biomechanics},
  volume={23},
  number={3},
  pages={372--380},
  year={2008},
  publisher={Elsevier}
}
# author={Abdoli-e, Mohammad and Stevenson, Joan M},

# PLAD
@article{Frost2009_PLADMoment,
  title={{PLAD} (personal lift assistive device) stiffness affects the lumbar flexion/extension moment and the posterior chain {EMG} during symmetrical lifting tasks},
  author={Frost, David M. and Abdoli-E, M. and Stevenson, Joan M.},
  journal={Journal of Electromyography and Kinesiology},
  volume={19},
  number={6},
  pages={e403--e412},
  year={2009},
  publisher={Elsevier}
}
#   author={Frost, David M and Abdoli-E, Mohammad and Stevenson, Joan M},


# LAEVO EVALUATION
# assembly task: the average trunk flexion angle was 5.2 degrees larger in the condition where subjects used the exoskeleton (38.0 ± 7.5) compared to where they did not.
# The EMG amplitude during the assembly task was significantly lower for the lower back muscles when wearing the exoskeleton. Average 38\% reduction of muscle activity for the ESI and a 35\% reduction for the ESL with the exoskeleton (compared to without). The upper back muscles (TA) also showed a significant reduction of 44\% in mean EMG. The mean EMG amplitude of the BF was significantly reduced with almost 20\% when subjects used the exoskeleton. For the abdominal muscles (OA and RA), no significant differences in normalized EMG amplitude were found between the two conditions.
@article{Bosch2016_LaevoEvaluation,
  title={The effects of a passive exoskeleton on muscle activity, discomfort and endurance time in forward bending work},
  author={Bosch, T. and van Eck, J. and Knitel, K. and de Looze, Michiel P.},
  journal={Applied ergonomics},
  volume={54},
  pages={212--217},
  year={2016},
  publisher={Elsevier}
}


# Peak trunk angular velocity was significantly reduced by around 16\% and 18\% for LOW and HIGH, compared to WITHOUT
# Peak back muscle activity was, on average, reduced compared to WITHOUT by around 8\% for both LOW and HIGH.
# Peak lumbar flexion angle was increased (5 degrees) with respect to WITHOUT. 
# Effects of the exoskeletons on the peak compression forces were rather small (8–9\%) and not consistent over tasks.
# Peak L5S1 moment generated by the subjects was significantly lower compared to WITHOUT, i.e. around -13 Nm (6\%) and 7 Nm (3\%) for LOW and HIGH, respectively.
@article{Koopman2019_LAEVOEvaluationLifting,
  title={Effects of a passive back exoskeleton on the mechanical loading of the low-back during symmetric lifting},
  author={Koopman, Axel S. and Kingma, I. and de Looze, Michiel P. and van Die{\"e}n, Jaap H.},
  journal={Journal of biomechanics},
  year={2019},
  publisher={Elsevier}
}

@article{Koopman2019_LAEVOEvaluationStaticHolding,
  title={Effects of a passive exoskeleton on the mechanical loading of the low back in static holding tasks},
  author={Koopman, Axel S and Kingma, Idsart and Faber, Gert S and de Looze, Michiel P and van Die{\"e}n, Jaap H},
  journal={Journal of biomechanics},
  volume={83},
  pages={97--103},
  year={2019},
  publisher={Elsevier}
}
#   author={Koopman, Axel S and Kingma, Idsart and Faber, Gert S and de Looze, Michiel P and van Die{\"e}n, Jaap H},
author={Koopman, A.S. and Kingma, I. and Faber, G.S. and de Looze, M.P. and van Die{\"e}n, J.H.},


# ROBOMATE EVALUATION

@article{Koopman2019_RoboMateEvaluation,
  title={The effect of control strategies for an active back-support exoskeleton on spine loading and kinematics during lifting},
  author={Koopman, Axel S. and Toxiri, S. and Power, V. and Kingma, I. and van Die{\"e}n, Jaap H. and Ortiz, J. and de Looze, Michiel P.},
  journal={Journal of biomechanics},
  year={2019},
  publisher={Elsevier}
}
#  author={Koopman, Axel S and Toxiri, Stefano and Power, Valerie and Kingma, Idsart and van Die{\"e}n, Jaap H and Ortiz, Jes{\'u}s and de Looze, Michiel P},

# Erector Spinae and Biceps Femoris muscle activity was significantly lower with the exoskeleton, but not for the Rectus Abdominis. Erector Spinae activity was reduced by 12\% for the 7.5 kg load and by 15\% for the 15 kg load, whereas Biceps Femoris activity was reduced by 5\% for both loads. 
@article{Huysamen2018_RoboMateEvaluation,
  title={Assessment of an active industrial exoskeleton to aid dynamic lifting and lowering manual handling tasks},
  author={Huysamen, K. and de Looze, Michiel P. and Bosch, T. and Ortiz, J. and Toxiri, S. and O'Sullivan, Leonard W.},
  journal={Applied ergonomics},
  volume={68},
  pages={125--131},
  year={2018},
  publisher={Elsevier}
}
#   author={Huysamen, Kirsten and de Looze, Michiel and Bosch, Tim and Ortiz, Jesus and Toxiri, Stefano and O'Sullivan, Leonard W},
